# Supplementary material for: Detection of Dimethyl Methyl Phosphonate by Silica Molecularly Imprinted Materials
Source: Nanomaterials (Basel). 2023 Oct 30;13(21):2871. doi: 10.3390/nano13212871 (PMC10648664; doi:10.3390/nano13212871)
Supplement: Supplementary file 1 [file nanomaterials-13-02871-s001.zip]

Archive with 1 entries (1 files):
- nanomaterials-2652743-supplementary.pdf
